# Supplementary material for: A perl package and an alignment tool for phylogenetic networks
Source: BMC Bioinformatics. 2008 Mar 27;9:175. doi: 10.1186/1471-2105-9-175 (PMC2330044; doi:10.1186/1471-2105-9-175)
Supplement: Additional file 1 — Bio-PhyloNetwork. Compressed (gzip) archive (tar) of the perl module Bio::PhyloNetwork (containing the files Bio/PhyloNetwork/Factory.pm, Bio/PhyloNetwork/RandomFactory.pm, Bio/PhyloNetwork/muVector.pm, Bio/PhyloNetwork/FactoryX.pm, Bio/PhyloNetwork/TreeFactory.pm, Bio/PhyloNetwork/GraphViz.pm, Bio/PhyloNetwork/TreeFactoryMulti.pm, and Bio/PhyloNetwork/TreeFactoryX.pm) and the corresponding test module (containing the files Bio/PhyloNetwork/t/Factory.t, Bio/PhyloNetwork/t/TreeFactory.t, Bio/PhyloNetwork/t/muVector.t, Bio/PhyloNetwork/t/GraphViz.t, Bio/PhyloNetwork/t/RandomFactory.t, Bio/PhyloNetwork/t/lib/BioperlTest.pm, Bio/t/PhyloNetwork.t, and Bio/t/lib/BioperlTest.pm). [file 1471-2105-9-175-S1.tgz]

Archive with 26 entries (17 files):
- Bio/PhyloNetwork
- Bio/PhyloNetwork/FactoryX.pm
- Bio/PhyloNetwork/TreeFactoryMulti.pm
- Bio/PhyloNetwork/GraphViz.pm
- Bio/PhyloNetwork/RandomFactory.pm
- Bio/PhyloNetwork/Factory.pm
- Bio/PhyloNetwork/TreeFactoryX.pm
- Bio/PhyloNetwork/muVector.pm
- Bio/PhyloNetwork/t
- Bio/PhyloNetwork/t/Factory.t
- Bio/PhyloNetwork/t/TreeFactory.t
- Bio/PhyloNetwork/t/lib
- Bio/PhyloNetwork/t/lib/BioperlTest.pm
- Bio/PhyloNetwork/t/GraphViz.t
- Bio/PhyloNetwork/t/muVector.t
- Bio/PhyloNetwork/t/RandomFactory.t
- Bio/PhyloNetwork/t/RCS
- Bio/PhyloNetwork/TreeFactory.pm
- Bio/PhyloNetwork/RCS
- Bio/PhyloNetwork.pm
- Bio/RCS
- Bio/t
- Bio/t/PhyloNetwork.t
- Bio/t/lib
- Bio/t/lib/BioperlTest.pm
- Bio/t/RCS
