# Supplementary material for: A perl package and an alignment tool for phylogenetic networks
Source: BMC Bioinformatics. 2008 Mar 27;9:175. doi: 10.1186/1471-2105-9-175 (PMC2330044; doi:10.1186/1471-2105-9-175)
Supplement: Additional file 1 — Bio-PhyloNetwork. Compressed (gzip) archive (tar) of the perl module Bio::PhyloNetwork (containing the files Bio/PhyloNetwork/Factory.pm, Bio/PhyloNetwork/RandomFactory.pm, Bio/PhyloNetwork/muVector.pm, Bio/PhyloNetwork/FactoryX.pm, Bio/PhyloNetwork/TreeFactory.pm, Bio/PhyloNetwork/GraphViz.pm, Bio/PhyloNetwork/TreeFactoryMulti.pm, and Bio/PhyloNetwork/TreeFactoryX.pm) and the corresponding test module (containing the files Bio/PhyloNetwork/t/Factory.t, Bio/PhyloNetwork/t/TreeFactory.t, Bio/PhyloNetwork/t/muVector.t, Bio/PhyloNetwork/t/GraphViz.t, Bio/PhyloNetwork/t/RandomFactory.t, Bio/PhyloNetwork/t/lib/BioperlTest.pm, Bio/t/PhyloNetwork.t, and Bio/t/lib/BioperlTest.pm). [file 1471-2105-9-175-S1.tgz › Bio/PhyloNetwork/t/GraphViz.t]

# $Id: GraphViz.t,v 1.2 2007/08/20 21:26:28 cardona Exp $
use strict;

BEGIN {
  use lib 't/lib';
  use BioperlTest;

  test_begin(-tests => 3,
	     -requires_modules => [qw(Bio::PhyloNetwork
				      GraphViz)]);

  use_ok('Bio::PhyloNetwork::GraphViz');
}

my $net=Bio::PhyloNetwork->new(-eNewick=>'((H1,(H1,(H2,l))),H2)t0; (some long label)H1; ("quoted label")H2;');

my $gv=Bio::PhyloNetwork::GraphViz->new(-net=>$net,-short_labels=>1);
isa_ok($gv,'Bio::PhyloNetwork::GraphViz');
isa_ok($gv,'GraphViz');
