# Supplementary material for: A perl package and an alignment tool for phylogenetic networks
Source: BMC Bioinformatics. 2008 Mar 27;9:175. doi: 10.1186/1471-2105-9-175 (PMC2330044; doi:10.1186/1471-2105-9-175)
Supplement: Additional file 1 — Bio-PhyloNetwork. Compressed (gzip) archive (tar) of the perl module Bio::PhyloNetwork (containing the files Bio/PhyloNetwork/Factory.pm, Bio/PhyloNetwork/RandomFactory.pm, Bio/PhyloNetwork/muVector.pm, Bio/PhyloNetwork/FactoryX.pm, Bio/PhyloNetwork/TreeFactory.pm, Bio/PhyloNetwork/GraphViz.pm, Bio/PhyloNetwork/TreeFactoryMulti.pm, and Bio/PhyloNetwork/TreeFactoryX.pm) and the corresponding test module (containing the files Bio/PhyloNetwork/t/Factory.t, Bio/PhyloNetwork/t/TreeFactory.t, Bio/PhyloNetwork/t/muVector.t, Bio/PhyloNetwork/t/GraphViz.t, Bio/PhyloNetwork/t/RandomFactory.t, Bio/PhyloNetwork/t/lib/BioperlTest.pm, Bio/t/PhyloNetwork.t, and Bio/t/lib/BioperlTest.pm). [file 1471-2105-9-175-S1.tgz › Bio/PhyloNetwork/t/muVector.t]

# $Id: muVector.t,v 1.1 2007/08/19 23:31:13 cardona Exp $
use strict;

BEGIN {
  use lib 't/lib';
  use BioperlTest;

  test_begin(-tests => 8);

  use_ok('Bio::PhyloNetwork::muVector');
}

my $vec1=Bio::PhyloNetwork::muVector->new(4);
my $vec2=Bio::PhyloNetwork::muVector->new([1,2,3,4]);
isa_ok($vec1,'Bio::PhyloNetwork::muVector');
isa_ok($vec1,'Bio::PhyloNetwork::muVector');

my $vec3=-1*$vec2;
my $vec4=$vec3+$vec2;

is($vec4 cmp $vec1,0,'arithmetic');
ok($vec2->display() eq "(1 2 3 4)",'display');
ok($vec2->is_positive(),'is_positive');

my $vec5=Bio::PhyloNetwork::muVector->new([2,3,5,0,77]);
my $vec6=Bio::PhyloNetwork::muVector->new([2,3,4,5,-7]);

ok($vec5->geq_poset($vec6) == 0,'geq_poset');

my $vec7=Bio::PhyloNetwork::muVector->new([2,3,5,0,77]);
my $vec8=Bio::PhyloNetwork::muVector->new([2,3,4,-1,-7]);

ok($vec7->geq_poset($vec8),'geq_poset');
